# Supplementary material for: The Impact of Health and Social Services on the Quality of Life in Families of Adults with Autism Spectrum Disorder (ASD): A Focus Group Study
Source: Brain Sci. 2022 Jan 28;12(2):177. doi: 10.3390/brainsci12020177 (PMC8869802; doi:10.3390/brainsci12020177)
Supplement: Supplementary file 1 [file brainsci-12-00177-s001.zip]

Archive with 2 entries (2 files):
- Supplementary item 1 Table S1.pdf
- Supplementary item 2 - Service Survey Questionnaire.pdf
